# Supplementary material for: Investigating the Antioxidant Efficiency of Tea Flavonoid Derivatives: A Density Functional Theory Study
Source: Int J Mol Sci. 2025 Mar 13;26(6):2587. doi: 10.3390/ijms26062587 (PMC11942223; doi:10.3390/ijms26062587)
Supplement: Supplementary file 1 [file ijms-26-02587-s001.zip]

Archive with 1 entries (1 files):
- ijms-3485165-supplementary.pdf
